# Supplementary material for: Incorporation of Protein Hydrolysate into Rapeseed Meal-Based Materials to Improve Flexibility
Source: Polymers (Basel). 2025 Jun 22;17(13):1740. doi: 10.3390/polym17131740 (PMC12252457; doi:10.3390/polym17131740)
Supplement: Supplementary file 1 [file polymers-17-01740-s001.zip]

Archive with 1 entries (1 files):
- polymers-3711731-supplementary.pdf
